# Supplementary material for: Evaluation of intake of aged garlic extract and organosulfur compounds on progressive hearing loss in DBA/2J mice
Source: PLoS One. 2025 Apr 23;20(4):e0322105. doi: 10.1371/journal.pone.0322105 (PMC12017496; doi:10.1371/journal.pone.0322105)
Supplement: S1 Table — (XLSX) [file pone.0322105.s003.xlsx]

## Sheet: 論文用
S1 Table. Hearing thresholds of individual mice in the SAC and AGE study
		8 kHz				16 kHz
ID	Group	4	8	12	16	4	8	12	16	w-old
1	Ctrl	50	65	70	85	65	80	95	90
2	Ctrl	55	70	100	105	70	85	95	100
3	Ctrl	45	60	75	85	40	85	85	95
4	Ctrl	40	60	85	100	35	85	90	95
5	Ctrl	45	75	80	95	60	90	90	95
6	Ctrl	45	60	65	75	40	80	90	95
7	Ctrl	45	80	85	95	85	85	85	90
8	Ctrl	60	65	90	80	90	85	95	95
9	Ctrl	50	50	75	70	40	75	95	95
10	Ctrl	45	55	55	45	30	40	35	45
11	Ctrl	50	85	100	105	35	85	90	100
12	Ctrl	45	85	100	105	45	85	85	95
13	AGE	50	60	95	105	70	85	95	105
14	AGE	40	55	70	90	25	90	90	100
15	AGE	45	55	75	85	80	85	95	95
16	AGE	50	65	80	85	35	90	90	100
17	AGE	45	60	70	85	60	90	95	100
18	AGE	45	65	90	100	50	85	90	95
19	AGE	45	65	70	80	70	90	90	95
20	AGE	40	80	70	75	40	95	95	100
21	AGE	45	60	100	95	55	85	100	95
22	AGE	55	65	70	75	70	95	100	95
23	AGE	40	65	70	75	55	85	90	90
24	AGE	50	55	105	105	40	80	95	95
25	SAC	45	80	90	95	40	90	95	95
26	SAC	55	70	80	100	45	85	90	100
27	SAC	45	60	80	90	30	80	90	90
28	SAC	55	65	80	90	70	85	95	95
29	SAC	45	85	90	100	85	90	90	90
30	SAC	50	65	85	100	60	90	95	95
31	SAC	50	75	90	100	70	85	95	90
32	SAC	50	55	65	60	45	50	60	60
33	SAC	50	70	100	105	40	85	95	95
34	SAC	50	70	80	85	50	85	85	95
35	SAC	40	60	90	90	30	90	95	100
36	SAC	50	55	75	80	45	80	85	85
