# Supplementary material for: Evaluation of intake of aged garlic extract and organosulfur compounds on progressive hearing loss in DBA/2J mice
Source: PLoS One. 2025 Apr 23;20(4):e0322105. doi: 10.1371/journal.pone.0322105 (PMC12017496; doi:10.1371/journal.pone.0322105)
Supplement: S2 Table — (XLSX) [file pone.0322105.s004.xlsx]

## Sheet: Sheet1
S2 Table. Hearing thresholds of individual mice in the NAC study
		8 kHz
ID	Group	5	10	14	w-old
1	Ctrl	40	65	90
2	Ctrl	35	50	65
3	Ctrl	45	55	80
4	Ctrl	45	90	100
5	Ctrl	40	50	75
6	Ctrl	35	60	100
7	Ctrl	40	60	75
8	Ctrl	50	45	65
9	NAC	40	65	75
10	NAC	40	50	55
11	NAC	45	50	70
12	NAC	45	55	60
13	NAC	35	60	70
14	NAC	35	45	75
15	NAC	35	50	60
16	NAC	45	45	45
